# Supplementary material for: A male-drive female-sterile system for the self-limited control of the malaria mosquito Anopheles gambiae
Source: Nat Commun. 2025 Oct 27;16:9446. doi: 10.1038/s41467-025-64489-6 (PMC12559354; doi:10.1038/s41467-025-64489-6)
Supplement: Supplementary file 4 — Source data [file 41467_2025_64489_MOESM4_ESM.xlsx]

## Sheet: Fig. 4b-4d and Supp. fig. 3 
Data for figures 4b, 4c and 4d: fertility and inheritance assay of WT, MDFS and MDFS;X-shredder males
	Legend
	Cup excluded because female died in the water
	Cup excluded because female did not mate or experiment not performed correctly
	Cup selected for sex ratio measurement
	WT ♂ x WT ♀						MDFS ♂ x WT ♀										MDFS/X-shredder ♂ x WT ♀
	♀	No. eggs	No. larvae	Hatching rate			♀	No. eggs	No. larvae	CFP+	CFP-	% CFP	Hatching rate	Notes			♀	No. eggs	No. larvae	CFP+	CFP-	% CFP	RFP+	RFP-	% RFP	Hatching rate
	1	127	126	99.2126			43										89
	2	113	100	88.4956			44										90
	3	55	52	94.5455			45	37	1	1	0	na	2.7027				91	58	49	49	0	100	22	27	44.898	84.4828
	4						46	59	59	59	0	100	100				92	49	42	42	0	100	24	19	55.814	85.7143
	5	61	49	80.3279			47	92	90	88	0	100	97.8261				93	103	101	101	0	100	46	55	45.5446	98.0583
	6	61	60	98.3607			48	100	100	99	0	100	100				94	97	79	79	0	100	36	43	45.5696	81.4433
	7						49	108	85	84	0	100	78.7037				95	48	46	46	0	100	21	25	45.6522	95.8333
	8	95	92	96.8421			50	50	43	42	0	100	86				96	0	0	0	0		0	0
	9	58	9	15.5172			51	97	94	94	0	100	96.9072				97	72	68	68	0	100	32	36	47.0588	94.4444
	10	88	79	89.7727			52	46	33					used for sex ratio measurement but not homing rate			98	71	65	65	0	100	33	32	50.7692	91.5493
	11	77	73	94.8052			53	78	76	76	0	100	97.4359				99	59	49	43	6	87.7551				83.0508
	12	65	62	95.3846			54	86	82	82	0	100	95.3488				100
	13	59	54	91.5254			55	81	63	63	0	100	77.7778				101	27	26	24	0	100	16	8	66.6667	96.2963
	14						56										102	82	79	78	0	100	34	44	43.5897	96.3415
	15	78	71	91.0256			57	72	67	65	0	100	93.0556				103
	16	75	74	98.6667			58	101	100	99	0	100	99.0099				104	80	75	75	0	100	33	42	44	93.75
	17	149	144	96.6443			59	70	49	49	0	100	70				105	86	82	82	0	100	41	41	50	95.3488
	18	123	108	87.8049			60	93	90	90	0	100	96.7742				106	61	58	58	0	100	28	30	48.2759	95.082
	19	83	79	95.1807			61	0	0	0	0						107	84	79	78	0	100	36	42	46.1538	94.0476
	20	106	91	85.8491			62	91	84	79	1	98.75	92.3077				108	53	47	47	0	100	27	20	57.4468	88.6792
	21	47	46	97.8723			63										109	114	114	114	0	100	52	62	45.614	100
	22	154	122	79.2208			64	86	84	84	0	100	97.6744				110	76	62	62	0	100	39	23	62.9032	81.5789
	23						65	91	90	88	0	100	98.9011				111	74	69	69	0	100	32	37	46.3768	93.2432
	24						66										112	90	79	78	0	100	44	34	56.4103	87.7778
	25	126	125	99.2063			67	76	74	74	0	100	97.3684				113	80	75	74	0	100	40	34	54.0541	93.75
	26	59	48	81.3559			68	91	83	79	4	95.1807	91.2088				114	0	0	0	0		0	0
	27	85	85	100			69	101	90	89	1	98.8889	89.1089				115	103	86	84	0	100	46	38	54.7619	83.4951
	28	62	21	33.871			70	39	31	31	0	100	79.4872				116	89	88	88	0	100	41	47	46.5909	98.8764
	29	88	76	86.3636			71	135	133	128	0	100	98.5185				117	108	107	107	0	100	43	64	40.1869	99.0741
	30	121	104	85.9504			72	75	64	64	0	100	85.3333				118	67	62	62	0	100	27	35	43.5484	92.5373
	31	135	128	94.8148			73	80	75	73	2	97.3333	93.75				119	65	64	64	0	100	37	27	57.8125	98.4615
	32						74	103	100	100	0	100	97.0874				120	74	71	71	0	100	37	34	52.1127	95.9459
	33	148	143	96.6216			75	0	0	0	0						121	77	67	67	0	100	38	29	56.7164	87.013
	34	106	104	98.1132			76	60	47	47	0	100	78.3333				122	31	28	28	0	100				90.3226
	35	103	89	86.4078			77	64	63	63	0	100	98.4375				123	77	77	77	0	100	35	42	45.4545	100
	36	65	63	96.9231			78										124
	37	56	48	85.7143			79										125
	38	106	30	28.3019			80	50	49	49	0	100	98				126	118	115	115	0	100	55	60	47.8261	97.4576
	39						81	30	7	7	0	na	23.3333				127	83	76	75	0	100	33	42	44	91.5663
	40	56	55	98.2143			82	96	90	90	0	100	93.75				128	42	16	16	0	100	9	7	56.25	38.0952
	41	63	62	98.4127			83	102	90	88	0	100	88.2353				129
	42	55	44	80			84	89	87	87	0	100	97.7528				130
							85	74	47	47	0	100	63.5135				131
							86	97	2	2	0	na	2.06186				132	73	61	61	0	100	32	29	52.459	83.5616
							87	148	141	140	1	99.2908	95.2703				133	0	0	0	0		0	0
							88	85	75	69	6	92	88.2353				134	97	84	84	0	100	47	37	55.9524	86.5979
																	135	93	85	85	0	100	45	40	52.9412	91.3978

## Sheet: Fig. 4e
Data for figure 4e: sex ratios of WT, MDFS and MDFS;X-shredder males
		Life stage	Sex	MDFS	MDFS;X-shredder	WT
		Pupa	Male	1041	1119	457
			Female	0	0	605
		Adult	Male	312	466	/
			Female	328	32	/

## Sheet: Fig. 5
Data for figure 5: cage trial CFP frequencies and number of females
	CAGE TRIAL 1													CAGE TRIAL 2
	Generation	Release cage L1s (after mortality rate)	Release cage CFP+ (n)	Release cage CFP- (n)	Release cage CFP frequency	Release cage females	Halted release L1s (after mortality rate)	Halted release cage CFP+ (n)	Halted release cage CFP- (n)	Halted release cage CFP frequency	Halted release cage females			Generation	Release cage L1s (after mortality rate)	Release cage CFP+ (n)	Release cage CFP- (n)	Release cage CFP frequency	Release cage females	Halted release L1s (after mortality rate)	Halted release cage CFP+ (n)	Halted release cage CFP- (n)	Halted release cage CFP frequency	Halted release cage females
	1	in excess	0	750	0	200	/	/	/	/	/			1	in excess	0	400	0	200	/	/	/	/	/
	2	in excess	0	750	0	202	/	/	/	/	/			2	in excess	0	400	0	186	/	/	/	/	/
	3	in excess	0	750	0	215	/	/	/	/	/			3	in excess	0	400	0	198	/	/	/	/	/
	4	in excess	0	750	0	187	/	/	/	/	/			4	in excess	0	400	0	189	/	/	/	/	/
	5	in excess	175	575	0.233	127	/	/	/	/	/			5	in excess	175	575	0.233	143	/	/	/	/	/
	6	in excess	438	312	0.584	81	/	/	/	/	/			6	in excess	293	457	0.391	128	/	/	/	/	/
	7	in excess	479	271	0.699	43	in excess	479	271	0.699	49			7	in excess	426	324	0.64	72	in excess	426	324	0.64	70
	8	in excess	512	238	0.683	55	in excess	446	304	0.595	87			8	380	595	155	0.793	45	in excess	478	272	0.637	62
	9	in excess	634	116	0.845	24	in excess	466	284	0.621	58			9	in excess	606	144	0.808	38	380	495	255	0.66	52
	10	212	592	158	0.789	16	in excess	448	302	0.597	78			10	in excess	530	220	0.707	31	in excess	489	261	0.652	66
	11	143	515	55	0.904	10	in excess	516	234	0.688	66			11	327	671	79	0.895	18	in excess	523	227	0.697	45
	12	19	76	0	1	0	in excess	540	210	0.72	60			12	289	746	0	1	0	in excess	281	469	0.375	79
	13	/	/	/	/	/	in excess	581	169	0.775	61			13	/	/	/	/	/	in excess	310	440	0.413	107
	14	/	/	/	/	/	in excess	617	133	0.823	/			14	/	/	/	/	/	in excess	286	464	0.381	/
							.
	Note: the number of L1s used yo seed the cages in each generation does not necessarily correspond to the number of larvae screened, because 750 larvae were screened whenever possible, even if the mortality rate applied then reduced the number used to seed the cage
